# Supplementary material for: An endoplasmic reticulum stress-related signature could robustly predict prognosis and closely associate with response to immunotherapy in pancreatic ductal adenocarcinoma
Source: J Cancer Res Clin Oncol. 2023 Aug 31;149(17):15589–608. doi: 10.1007/s00432-023-05312-x (PMC10620278; doi:10.1007/s00432-023-05312-x)
Supplement: Supplementary file 8 — Table S1 163 DEGs from the intersection of E-MTAB-6134 and TCGA (XLSX 19 KB) [file 432_2023_5312_MOESM8_ESM.xlsx]

## Sheet: Table S1 163 DEGs from the inte
	beta	HR (95% CI for HR)	wald.test	p.value
XDH	-0.074	0.928 (0.801-1.08)	0.98	0.323
XBP1	-0.211	0.81 (0.658-0.997)	3.94	0.047
UNC93B1	0.273	1.31 (1-1.72)	3.96	0.047
UMOD	0.011	1.01 (0.703-1.46)	0	0.951
UGT1A1	-0.092	0.913 (0.767-1.09)	1.07	0.301
UBA5	0.133	1.14 (0.844-1.55)	0.75	0.388
TXN	-0.027	0.974 (0.82-1.16)	0.09	0.762
TSPO	0.105	1.11 (0.854-1.44)	0.61	0.433
TRPM2	0.328	1.39 (1.04-1.85)	4.98	0.026
TRPA1	-0.362	0.696 (0.479-1.01)	3.59	0.058
TRDN	0.34	1.41 (1.07-1.85)	5.96	0.015
TNF	0.128	1.14 (0.819-1.58)	0.59	0.443
TLR4	-0.234	0.791 (0.619-1.01)	3.47	0.062
THBS1	0.155	1.17 (0.985-1.39)	3.19	0.074
TGM2	0.101	1.11 (0.92-1.33)	1.15	0.283
TGFB1	0.415	1.51 (1.15-1.98)	9.01	0.003
TG	0.149	1.16 (0.88-1.53)	1.12	0.29
TECRL	0.039	1.04 (0.679-1.59)	0.03	0.856
TAP2	0.274	1.32 (0.973-1.78)	3.18	0.075
TAP1	0.174	1.19 (0.973-1.46)	2.88	0.09
SYVN1	-0.213	0.808 (0.542-1.2)	1.1	0.294
SNCA	0.303	1.35 (1.11-1.65)	9.06	0.003
SLC8A1	-0.255	0.775 (0.647-0.928)	7.67	0.006
SLC39A14	-0.04	0.961 (0.767-1.2)	0.12	0.728
SLC2A1	0.224	1.25 (1.09-1.44)	9.63	0.002
SHH	0.077	1.08 (0.898-1.3)	0.67	0.414
SGK1	0.111	1.12 (0.897-1.39)	0.98	0.321
SERPINH1	0.072	1.07 (0.875-1.32)	0.47	0.493
SERPINA1	0.053	1.05 (0.924-1.2)	0.61	0.435
SEL1L	0.028	1.03 (0.796-1.33)	0.05	0.832
SEC23A	0.181	1.2 (0.914-1.57)	1.71	0.191
SCN5A	0.269	1.31 (0.953-1.8)	2.75	0.097
SCD	0.138	1.15 (0.998-1.32)	3.75	0.053
SCARA3	-0.193	0.824 (0.683-0.995)	4.06	0.044
SCAMP5	-0.109	0.896 (0.7-1.15)	0.75	0.387
RYR2	-0.259	0.772 (0.585-1.02)	3.36	0.067
RTN2	0.31	1.36 (1.01-1.85)	4.02	0.045
RTN1	-0.187	0.83 (0.618-1.11)	1.55	0.213
RSAD2	-0.096	0.909 (0.75-1.1)	0.95	0.329
RNF186	0.125	1.13 (0.906-1.42)	1.2	0.273
RNF183	0.05	1.05 (0.805-1.37)	0.14	0.712
RCN1	-0.145	0.865 (0.682-1.1)	1.43	0.232
RAC1	-0.202	0.817 (0.668-0.999)	3.87	0.049
PTGS2	0.019	1.02 (0.924-1.12)	0.15	0.698
PTGS1	0.231	1.26 (0.95-1.67)	2.57	0.109
PTGIS	-0.069	0.933 (0.816-1.07)	1.02	0.313
PROC	0.133	1.14 (0.903-1.44)	1.23	0.267
PRL	0.3	1.35 (0.978-1.86)	3.33	0.068
PRDX4	0.144	1.15 (0.889-1.5)	1.16	0.282
PRDX1	-0.158	0.854 (0.695-1.05)	2.27	0.132
PPARG	-0.026	0.975 (0.833-1.14)	0.1	0.749
POMC	0.179	1.2 (0.99-1.45)	3.46	0.063
PML	0.015	1.01 (0.773-1.33)	0.01	0.916
PLN	0.03	1.03 (0.928-1.14)	0.32	0.573
PIK3CG	-0.288	0.75 (0.601-0.935)	6.52	0.011
PDIA2	-0.009	0.991 (0.91-1.08)	0.04	0.837
PCSK6	0.14	1.15 (0.938-1.41)	1.81	0.179
P4HB	0.115	1.12 (0.874-1.44)	0.81	0.367
OXTR	0.343	1.41 (0.988-2.01)	3.59	0.058
OSBPL3	-0.044	0.957 (0.776-1.18)	0.17	0.679
NUPR1	0.135	1.14 (0.929-1.41)	1.6	0.206
NQO1	-0.147	0.863 (0.752-0.991)	4.39	0.036
NOX4	-0.035	0.966 (0.781-1.19)	0.1	0.75
NOTCH3	0.125	1.13 (0.848-1.51)	0.71	0.398
NOS2	0.066	1.07 (0.771-1.48)	0.16	0.691
NOS1	0.272	1.31 (1.01-1.71)	4.01	0.045
NLRP3	0.151	1.16 (0.868-1.56)	1.03	0.311
NLRP1	0.011	1.01 (0.821-1.25)	0.01	0.915
MYOC	0.245	1.28 (0.925-1.76)	2.21	0.137
MYH7	0.232	1.26 (0.973-1.63)	3.07	0.08
MX1	-0.017	0.983 (0.858-1.13)	0.06	0.802
MUC1	-0.09	0.914 (0.804-1.04)	1.86	0.173
MTTP	0.091	1.09 (0.879-1.36)	0.66	0.417
MSRB3	-0.107	0.898 (0.756-1.07)	1.49	0.222
MR1	-0.285	0.752 (0.608-0.93)	6.91	0.009
MMP2	-0.044	0.957 (0.82-1.12)	0.32	0.573
MICB	-0.154	0.857 (0.64-1.15)	1.06	0.303
MAPK3	0.02	1.02 (0.751-1.39)	0.02	0.898
LMNA	0.207	1.23 (0.947-1.6)	2.4	0.121
LDLR	-0.056	0.946 (0.796-1.12)	0.4	0.525
KDELR3	-0.183	0.833 (0.718-0.966)	5.85	0.016
KCNJ5	0.149	1.16 (0.941-1.43)	1.94	0.163
KCNJ2	0.428	1.53 (1.17-2.01)	9.79	0.002
JSRP1	0.261	1.3 (1.1-1.53)	9.7	0.002
JPH3	0.151	1.16 (0.831-1.63)	0.78	0.378
JPH2	0.32	1.38 (1.07-1.78)	6.03	0.014
INSR	-0.195	0.823 (0.675-1)	3.69	0.055
IL6	0.277	1.32 (1.16-1.51)	17	0
IL1B	0.107	1.11 (0.921-1.35)	1.23	0.268
IL1A	0.019	1.02 (0.841-1.23)	0.04	0.85
IFNG	0.072	1.07 (0.708-1.63)	0.12	0.734
ICAM1	0.05	1.05 (0.887-1.25)	0.33	0.566
HTR2A	-0.266	0.767 (0.534-1.1)	2.07	0.151
HSD11B1	-0.008	0.992 (0.799-1.23)	0	0.945
HMOX1	0.522	1.69 (1.4-2.04)	29.5	0
HLA.DRA	-0.229	0.795 (0.688-0.919)	9.58	0.002
HLA.C	-0.029	0.971 (0.785-1.2)	0.07	0.787
HLA.B	0.168	1.18 (0.902-1.55)	1.48	0.224
HLA.A	0.145	1.16 (0.914-1.46)	1.46	0.227
HIF1A	0.008	1.01 (0.823-1.23)	0.01	0.939
HERPUD1	-0.071	0.932 (0.739-1.18)	0.35	0.552
GRAMD1B	-0.141	0.869 (0.721-1.05)	2.19	0.139
GPX1	0.338	1.4 (1.08-1.82)	6.4	0.011
GJB2	0.04	1.04 (0.935-1.16)	0.54	0.461
GJA1	0.27	1.31 (1.08-1.59)	7.56	0.006
GAPDH	0.48	1.62 (1.23-2.13)	11.7	0.001
FN1	0.273	1.31 (1.13-1.53)	12.4	0
FICD	0.118	1.13 (0.817-1.55)	0.52	0.469
F9	-0.069	0.933 (0.624-1.4)	0.11	0.736
F2	0.205	1.23 (0.977-1.54)	3.11	0.078
ERP27	-0.027	0.973 (0.899-1.05)	0.44	0.506
ERN2	-0.294	0.745 (0.619-0.896)	9.73	0.002
ERN1	0.076	1.08 (0.835-1.39)	0.34	0.563
ERAP2	-0.113	0.893 (0.782-1.02)	2.78	0.096
EPO	0.409	1.51 (1.11-2.04)	6.89	0.009
EIF2AK3	-0.175	0.839 (0.655-1.08)	1.9	0.168
EGF	0.01	1.01 (0.768-1.33)	0.01	0.942
DNAJB9	-0.099	0.906 (0.758-1.08)	1.18	0.277
DNAH8	0.243	1.27 (0.892-1.82)	1.78	0.183
DMPK	0.189	1.21 (0.879-1.66)	1.36	0.243
DMD	-0.367	0.693 (0.559-0.858)	11.3	0.001
DBH	0.137	1.15 (0.949-1.39)	2.02	0.155
CYP3A4	0.089	1.09 (0.934-1.28)	1.23	0.268
CYP2E1	-0.028	0.973 (0.676-1.4)	0.02	0.882
CYP1B1	-0.087	0.917 (0.829-1.01)	2.84	0.092
CYBB	-0.114	0.892 (0.747-1.07)	1.58	0.208
CYBA	0.196	1.22 (0.939-1.58)	2.2	0.138
CYB5A	-0.076	0.927 (0.727-1.18)	0.38	0.539
CTSD	0.446	1.56 (1.15-2.12)	8.22	0.004
CTSB	0.15	1.16 (0.879-1.53)	1.11	0.292
CRHR2	-0.022	0.979 (0.724-1.32)	0.02	0.889
CRHR1	0.184	1.2 (0.907-1.59)	1.64	0.2
CREB3L3	0.043	1.04 (0.829-1.32)	0.14	0.713
CP	0.11	1.12 (1.02-1.22)	6.26	0.012
COMP	0.027	1.03 (0.899-1.18)	0.16	0.69
COL7A1	0.296	1.34 (1.17-1.55)	16.9	0
CLCN1	-0.154	0.857 (0.652-1.13)	1.21	0.271
CHRNE	0.365	1.44 (1.1-1.89)	6.93	0.009
CDKN3	-0.089	0.915 (0.732-1.14)	0.61	0.436
CDK5RAP3	0.139	1.15 (0.935-1.41)	1.74	0.187
CDK1	0.079	1.08 (0.902-1.3)	0.73	0.394
CD74	-0.353	0.703 (0.547-0.903)	7.6	0.006
CD4	-0.254	0.775 (0.643-0.934)	7.14	0.008
CAV1	0.219	1.24 (1.07-1.44)	8.54	0.003
CASP9	0.182	1.2 (0.85-1.69)	1.08	0.299
CALHM1	0.262	1.3 (0.969-1.74)	3.06	0.08
CACNA1S	-0.116	0.89 (0.665-1.19)	0.61	0.435
CACNA1C	0.245	1.28 (0.983-1.66)	3.36	0.067
C1R	-0.197	0.821 (0.681-0.99)	4.25	0.039
BRSK2	0.096	1.1 (0.915-1.32)	1.03	0.31
BDNF	0.428	1.53 (1.13-2.09)	7.5	0.006
BACE1	0.118	1.13 (0.885-1.43)	0.93	0.335
ATP1A3	0.066	1.07 (0.778-1.47)	0.17	0.681
ASPH	0.062	1.06 (0.908-1.25)	0.59	0.443
ARL6IP1	-0.204	0.815 (0.686-0.969)	5.39	0.02
APOE	0.085	1.09 (0.93-1.27)	1.12	0.291
APOB	0.064	1.07 (0.909-1.25)	0.62	0.431
ANK2	-0.005	0.995 (0.834-1.19)	0	0.955
ANK1	0.068	1.07 (0.827-1.39)	0.27	0.605
ALB	0.046	1.05 (0.95-1.15)	0.86	0.353
AGR3	-0.108	0.897 (0.813-0.99)	4.65	0.031
AGR2	-0.079	0.924 (0.841-1.01)	2.73	0.098
ACE	0.144	1.15 (0.878-1.52)	1.06	0.304
