# Supplementary material for: An endoplasmic reticulum stress-related signature could robustly predict prognosis and closely associate with response to immunotherapy in pancreatic ductal adenocarcinoma
Source: J Cancer Res Clin Oncol. 2023 Aug 31;149(17):15589–608. doi: 10.1007/s00432-023-05312-x (PMC10620278; doi:10.1007/s00432-023-05312-x)
Supplement: Supplementary file 10 — Table S3 The siRNA sequence used in the study (XLS 26 KB) [file 432_2023_5312_MOESM10_ESM.xls]

## Sheet: Sheet1
The sequence of siRNA oligos.
Targets	sense（5'-3'）	antisense（5'-3'）
siHMOX1 #1	CAAUGGCCUAAACUUCAGATT	UCUGAAGUUUAGGCCAUUGTT
siHMOX1 #2	CUGGAAGACACCCUAAUGUTT	ACAUUAGGGUGUCUUCCAGTT
siTGFB1 #1	GCGUGCUAAUGGUGGAAACTT	GUUUCCACCAUUAGCACGCTT
siTGFB1 #2	CCACCAUUCAUGGCAUGAATT	UUCAUGCCAUGAAUGGUGGTT
