# Supplementary material for: An endoplasmic reticulum stress-related signature could robustly predict prognosis and closely associate with response to immunotherapy in pancreatic ductal adenocarcinoma
Source: J Cancer Res Clin Oncol. 2023 Aug 31;149(17):15589–608. doi: 10.1007/s00432-023-05312-x (PMC10620278; doi:10.1007/s00432-023-05312-x)
Supplement: Supplementary file 11 — Table S4 The qPCR primer pairs used in the study (XLS 25 KB) [file 432_2023_5312_MOESM11_ESM.xls]

## Sheet: Sheet1
Primer pairs used for gene quantification by q-PCR
Genes	Forward primer sequence (5'-3')	Reverse primer sequence (5'-3')
HMOX1	GTTGGGGTGGTTTTTGAGCC	TTAGACCAAGGCCACAGTGC
TGFB1	CAATTCCTGGCGATACCTCAG	GCACAACTCCGGTGACATCAA
ACTB	AGAGCTACGAGCTGCCTGAC	AGCACTGTGTTGGCGTACAG
